# Supplementary material for: CLARIX FLO Inhibits DRG Adhesion-Induced Neuropathic Pain Through the CD44–TRPV1 Signaling Pathway
Source: Int J Mol Sci. 2026 Mar 28;27(7):3096. doi: 10.3390/ijms27073096 (PMC13073902; doi:10.3390/ijms27073096)
Supplement: Supplementary file 1 [file ijms-27-03096-s001.zip]

Archive with 1 entries (1 files):
- ijms-4168072-supplementary - revised.pdf
